# Supplementary material for: A pH-Responsive Ti-Based Local Drug Delivery System for Osteosarcoma Therapy
Source: J Funct Biomater. 2024 Oct 21;15(10):312. doi: 10.3390/jfb15100312 (PMC11508615; doi:10.3390/jfb15100312)
Supplement: Supplementary file 1 [file jfb-15-00312-s001.zip]

Archive with 1 entries (1 files):
- jfb-3191601-supplementary.pdf
